# Supplementary material for: Ammonia Stress Induces Transcriptional Expression Changes in the Mature Eggs of the Acipenser baerii
Source: Animals (Basel). 2025 Oct 28;15(21):3122. doi: 10.3390/ani15213122 (PMC12609592; doi:10.3390/ani15213122)
Supplement: Supplementary file 1 [file animals-15-03122-s001.zip]

Archive with 1 entries (1 files):
- animals-3890149-supplementary.pdf
